# Supplementary material for: Applying Radiomics to Predict Outcomes in Patients with High-Grade Retroperitoneal Sarcoma Treated with Preoperative Radiotherapy
Source: J Imaging. 2025 Dec 15;11(12):450. doi: 10.3390/jimaging11120450 (PMC12733741; doi:10.3390/jimaging11120450)
Supplement: Supplementary file 1 [file jimaging-11-00450-s001.zip]

Archive with 1 entries (1 files):
- jimaging-3946210-supplementary.pdf
